# Supplementary material for: Grapevine Virology in the Third-Generation Sequencing Era: From Virus Detection to Viral Epitranscriptomics
Source: Plants (Basel). 2021 Oct 31;10(11):2355. doi: 10.3390/plants10112355 (PMC8623739; doi:10.3390/plants10112355)
Supplement: Supplementary file 1 [file plants-10-02355-s001.zip]

Archive with 1 entries (1 files):
- plants-1404750-SI.pdf
